# Supplementary material for: School Food Environment in Urban Zambia: A Qualitative Analysis of Drivers of Adolescent Food Choices and Their Policy Implications
Source: Int J Environ Res Public Health. 2022 Jun 17;19(12):7460. doi: 10.3390/ijerph19127460 (PMC9224334; doi:10.3390/ijerph19127460)
Supplement: Supplementary file 1 [file ijerph-19-07460-s001.zip]

Archive with 1 entries (1 files):
- ijerph-1647480-supplementary.pdf
